# Supplementary material for: Small granule protein CP2 of Cryptosporidium translocates to the parasite-host interface during invasion and localizes to parasitophorous vacuole membrane in association with other secretory proteins
Source: PLoS Pathog. 2025 Dec 31;21(12):e1013847. doi: 10.1371/journal.ppat.1013847 (PMC12782386; doi:10.1371/journal.ppat.1013847)
Supplement: S1 Table — (XLSX) [file ppat.1013847.s010.xlsx]

## Sheet: oligonucleotides
Table S1: Oligonucleotides, plasmids and strains used for this study.
Primer name	Sequences (5'-3')	Usage
SgCP2(C-)-F	tgaaaggttaagtgttgggAGCAAGCAACCTAAGCTTCCgttttagagctagaaatag	Primer was used to construct CRISPR/Cas9 plasmid for targeting the C-terminal region of CpCP2
SgCP2(N-)-F	ctgaaaggttaagtgttgggCACCATATCCTCACCATGCGAgttttagagctagaaata	Primer was used to construct CRISPR/Cas9 plasmid for targeting the N-terminal region of CpCP2
SgCP2(3'UTR)-F	ctgaaaggttaagtgttgggTTTATCCCGCTGTTAGTCCGgttttagagctagaaata	Primer was used to construct CRISPR/Cas9 plasmid for targeting the 3'UTR region of CpCP2
SgSG3(C-)-F	ctgaaaggttaagtgttgggGTTGACTAGAGGTACAGAGGgttttagagctagaaata	Primer was used to construct CRISPR/Cas9 plasmid for targeting the C-terminal region of CpSG3
SgDG7(C-)-F	ctgaaaggttaagtgttgggGATGCAAAGCGCTCCAACAAgttttagagctagaaata	Primer was used to construct CRISPR/Cas9 plasmid for targeting the C-terminal region of CpDG7
SgDG8(C-)-F	ctgaaaggttaagtgttgggGTTACGACTTTCTGGAGGCGttttagagctagaaata	Primer was used to construct CRISPR/Cas9 plasmid for targeting the C-terminal region of CpDG8
CP2-KO-LA-F2	AGTGAATTCGAGCTGAGCTCGGGCCACTTGGCTCTATAGG	Primers were used to amplify the homology arms and the skelete of donor DNA to knockout CP2
CP2-KO-LA R	CAGTATATTTAGTTTCCCCAGGAAACTTTGTAATCGAAAT
CP2-T-RA-F	AGATTAAATAATGATATTGGTGCACGCTCGATGTACTATT
CP2-KO-RA-R	GTCGACTCTAGAGGATCTCCGGATGAACCAGAATCCTCT
LacZ F2	GGAGATCCTCTAGAGTCGAC
LacZ R2	GAGCTCAGCTCGAATTCAC
pENO-F	TGGGGAAACTAAATATACTGAATGGGGAAACTAAATATACTGAA
INS1-UTR-R	CCAATATCATTATTTAATCTCTCCT
CP2-Tag-LA-F	GTGAATTCGAGCTGAGCTCCTACTCAGACTCAAGGACCTG	Primers were used to amplify the donor DNA for the C-terminal epitope tagging of CpCP2 with 3HA
CP2-tag-LA-R	CGAGCCCGAGCCCTTGCTAGCATCATCCCTAACAATCGTGATAAAACC
CP2-Tag-RA-F	TAAGTGCACGCTCGATGTAC
CP2-Tag-RA-R	GTCGACTCTAGAGGATCTCCTTGTATTTCATTAAACATAGATTCTTCATCCATAG
pD-2585-F	AGTAAACAGCCCAAACTGCCGTCAAAAGATGTCGAATCTCGTGG
pD-2585-R	GGCAGTTTGGGCTGTTTACTTGGAGTTGGTTTAAAGTCCTGATC
Link-F2	gctagcaagggctcgggctcgac	Primer was used to amplify the skelete of donor DNA
INS1 3UTR-R	ccgagttagatttcgactttataatgaacaag
LacZ F3	GGAGATCCTCTAGAGTCGAC
LacZ R3	GAGCTCAGCTCGAATTCACTG
pC-SK-F	CCGGTTTTAGAGCTAGAAATAGC	Primers were used to amplify the skelete of CRISPR/Cas9 plasmid for all the genetic strain
pC-SK-R	CCCAACACTTAACCTTTCAG
Cassettet-gRNA2-F	ctatgcaggcatgcaagcttCCAGTGAATTCGAGCGCC	Primers were used to amplify the two sgRNA of CRISPR/Cas9 plasmid for CP2 knockout
Cassette-gRNA2-R	acaggaaacagctatgacccaaatttctccaaccagt
Double-gRNA-Line-F	GTCATAGCTGTTTCCTGTGTGAAATTG
Double-gRNA-Line-R	GCTTGCATGCCTGCATAGTATATCC
DE-CP2-T-mC 5F	GAAGGTGAATCATCTTCATGCAGTTC	Primers were used to identify homologous recombination of CpCP2-HA (5', 3')
DE-CRISPR-5R	ccactaattcatattcccgcccttagag
DE-CRISPR-3F	tatcgaacgtgctcgtactcgtatggaa
cp2-ha-3r	CACATCAGTAATTGTTTCTAGATCAACGAC
CP2KOSP-5F	GCGTCGACTTTGCTGTAATTG	Primer was used to identify homologous recombination of CpCP2ΔSP-HA (5') with Nluc-R2
CP2-KO-Test-F1	CTGCGCAGACATTACAAGC	Primers were used to identify homologous recombination of CpCP2 knockout (5', 3', CDS)
Nluc-R2	ggatgatgacatggatgtcg
Neo-f2	gtttcatcgactgtggtcg
cp2ko-3r	CCACTACGCTTTTTAGATTTCTTCG
cp2cds-F	ATGAGAGTTTTATTATCACTCTTTTTATTCGC
cp2cds-R	CTTAATCATCCCTAACAATCGTGATAAAAC
5400-3'URT-F	gtcgaaatctaactcggTGTTTTTGTATATGTCCCATCA	Primers were used to amplify the donor DNA for the C-terminal epitope tagging of CpSG3 with 3HA
5400-HA-3'URT-R	gtcgactctagaggatctccGGGAAAATGTCATTTGTGG
5400	gaattcgagctgagctcGAACCATTATATGGAGTTTCTGAG
5400tagging	gtcgagcccgagcccttgctagCATCTACTCTCACCAATCTTGG
5400-tu-R	TCTTCAGTTCCTCTTGTTAACAGTAAAGAGTCCTCTGGTCTGTTTTCAAG
5400-gRNA-tu-F	ACTCTTTACTGTTaACaAGAGGaACTGAAGAAGAATCAGAGGATATTGTTTCAAGAC
5420-3'-urt-f	taaagtcgaaatctaactcggTTAACAATTATTATATAACAATATAGTACGAAGTTAGG	Primers were used to amplify the donor DNA for the C-terminal epitope tagging of CpDG7 with 3HA
5420-3'-urt-r	gtcgactctagaggatctccCCATTTAAACATTTGCCACTAAGAATG
5420-tagging-5'-F	agtgaattcgagctgagctcGCTATTCAGCTGTTCTGCAG
5420-tagging-5'-R	gtcgagcccgagcccttgctagcGATTTTTTTTCTACTACGAGGGTTATTTTTG
5420-tu-f	CTGTAATTGATGAcGCtAAaCGaTCaAAtAAAGGCAACAACAACTACTTAAGATG
5420-tu-r	TTaTTtGAtCGtTTaGCgTCATCAATTACAGCAAAGTCGACGCAAACGG
C-5300-F-T	gtgaattcgagctgagctcGAGTCAGAAGTGACTAATAGAGAAGAATC	Primers were used to amplify the donor DNA for the C-terminal epitope tagging of CpDG8 with 3HA
C-5300-R-T	gtcgagcccgagcccttgctagcATTTTGAGCTAGAACAGATGATACGAG
utr-5300-f-t	cattataaagtcgaaatctaactcggTTTCAAGTTTTTGGTGATTCTAAAATTTTAAC
utr-5300-r-t	gtcgactctagaggatctccCTTTCTCACGGTCATCATCATTC
pD5300-TuF	CTAAGATTGTCGGGCGGGGAGGCATCAGATATAATAATGG
pD5300-TuR	CTCCCCGCCCGACAATCTTAGCAACTTTGCCATTTGTTCTTGG
5400-HA-5-JD-F	CAAGGAGATTGGCTCTGGATG	Primers were used to identify homologous recombination of CpSG3 -HA (5', 3')
5400-HA-5-JD-R	gacttggtccaggttgtagcc
5400-HA-3-JD-F	tacccttgatcccgctacct
5400-HA-3-JD-R	TTATTGATTGCTTCCAACCTCC
5420-3ha-5JD-f	GTGGAGGTCGCATGGCAAAT	Primers were used to identify homologous recombination of CpDG7 -HA (5', 3')
5420-3ha-5'JD-r	aagacggcggcatcagagc
5420-3HA-3'JD-f	cgtgctcgtactcgtatggaag
5420-3HA-3'JD-R	CAGTTGTTTGAACAGTGTAAATGGGAT
test5300-t-5'f	CAGATGCAAGAACAAGATTCAGAG	Primers were used to identify homologous recombination of CpDG8 -HA (5', 3')
test-T-5'R	ccctgttcaaggacttggt
test-T-3'f	gtatcgccttctatcgtcttcttg
test5300-t-3'R	GTTGTTTGAGAAACTTCCTCATTCG
WT-Control-F	AGGATTCCACAATTCAAACCCT	Primers were used to amplify the part of INS3 as a loading control
WT-Control-R	CAAATTCTTTAGTTTATCTTCCAGCG
18S-LC2 F2	AAGTATAAACCCCTTTACAAGTA	Quantified oocysts using qPCR as control
18S-LC2 R2	TATTATTCCATGCTGGAGTATTC
Sac I-cgd6_5410-F	CGAGCTCGATCATCGAGGCTCCCTC	Primers were used to amplify CP2 whithout signal peptide and insert to pCold I expressed plasmid
BamH I-cgd6_5410-R	CGCGGATCCATCATCCCTAACAATCGTG
pCold I-F	ACGCCATATCGCCGAAAGG	Primers were used to linear pCold I plasmid
PCold I-R	GGCAGGGATCTTAGATTCTG
qM2-F2	GGTGGTGCTGGAAATTGCTC	Quantified difference of expression in ΔCP2 line using qPCR
qM2-R2	GATAAGGACCATCTAATGGCTCATC
cgd6_5400-qF	TGGTTCATCCTGTGCTTCTTGTTC	Quantified difference of expression in ΔCP2 line using qPCR
cgd6_5400-qR	AGTTGCTGGTGTGAGTTCTTCTTC
cgd6_5410-qF	TTCCCACAGATTGACATTGAAG	Quantified difference of expression in ΔCP2 line using qPCR
cgd6_5410-qR	GGAGTTTCCAGAGAAGCAAGAA
cgd6_5420-qF	CCGTTGGACAGGAGTTTGTATT	Quantified difference of expression in ΔCP2 line using qPCR
cgd6_5420-qR	AAGGTAAGACAGCAAGTGGAGG
cgd8_5300-qF	ATG ATG GTG AGT ATT CCG GTT C	Quantified difference of expression in ΔCP2 line using qPCR
cgd8_5300-qR	TTG AGA AGG GTA CTT TGG CAT T
cgd4_3090-qF	GCTGATTATAGATGCCCACCA	Quantified difference of expression in ΔCP2 line using qPCR
cgd4_3090-qR	GAACCATCCTCCCATGTTTATC
cgd6_4150-qF	AGGAGCATCTTCTACTGCAACC	Quantified difference of expression in ΔCP2 line using qPCR
cgd6_4150-qR	GACGTTTAATAGGGCCAACATC
cgd5_1990-qF	TTGGATGGAACACATTAAAGACA	Quantified difference of expression in ΔCP2 line using qPCR
cgd5_1990--qR	TTGAATCCGACAACTGAAGAAA
cgd7_4310-qF	TTACAAACACCACAGGCAGTTC	Quantified difference of expression in ΔCP2 line using qPCR
cgd7_4310--qR	TTGCGATACATTTCAAGGACAA
cgd3_380-qF	TATGGCTACATCTCCACTCCCT	Quantified difference of expression in ΔCP2 line using qPCR
cgd3_380-qR	AGCATCTGGGCTACTTCTTCTG
SG3-KO-LA-F	gtcttttatggaaaaggagaagagAGTTTCGTCGCTGTTGTAAGTG	Primers were used to amplify the homology arms and the skelete of donor DNA to knockout SG3
SG3-KO-LA-R	gggtaccgagctggtaccAAAGGTCGCTGAATGGTTGT
SG3-T-RA-F	cagtgaattcgagctgagctcCTAAGCAGGAGAAGGAAAGACAGA
SG3-KO-RA-R	ctgtttataaccaactcattctgaCGGACTAACAGCGGGATAAAG
Actin-F	tcagaatgagttggttataaacag
UTR-R	ctcttctccttttccataaaagac
LacZ F4	ggtaccagctcggtaccc
LacZ R3	gagctcagctcgaattcactg
5400-5'-F	GATAGTGGTGCCATCAAGGG	Primers were used to identify homologous recombination of CpSG3 knockout (5', 3', CDS)
5400-5'-R	aactactactttgcttgccgtac
5400-3'-F	aagaacttggtggtgaatggg
5400-3'-R	TGTTGGGGTTTTCGGAGTAT
5400-cds-F	GAAGATCCTTGTTGCTATTCTTAC
5400-cds-R	ATCTACTCTCACCAATCTTGG

## Sheet: plasmids
Table S1: Oligonucleotides, plasmids and strains used for this study.
Plasmid name	Description	Source
pACT:Cas9-GFP, U6:sgINS1	Template for gRNA replacement in genome editing	(Rui xu, et al. 2021)
pINS1-3HA-Nluc-neo	Template for generation of -3HA or knockdown strains
GD-mNeonGreen	Template for generation of Nluc-neo-mNG strains	(Wei He, et al. 2025)
pACTIN::Cas9-U6::sgCP2-3' Tagging	targeting the 3' of CP2	This study
pC-CP2-KO	targeting the 5' and 3' of CP2	This study
pC-CP2-5'-3UTR	targeting the 5' of CP2	This study
pC-SG3-3' Tagging	targeting the 3' of SG3	This study
pC-DG7-3' Tagging	targeting the 3' of DG7	This study
pC-DG8-3' Tagging	targeting the 3' of DG8	This study
pD-CP2-3HA-Nluc-neo	Template for generation of -3HA strains	This study
pD-SG3-3HA-Nluc-neo	Template for generation of -3HA strains	This study
pD-DG7-3HA-Nluc-neo	Template for generation of -3HA strains	This study
pD-DG8-3HA-Nluc-neo	Template for generation of -3HA strains	This study
pD-CP2ΔSP-3HA-Nluc-neo	Template for generation of signal peptide knockdown strains	This study
pD-ΔCP2-Nluc-neo	Template for generation of knockdown strains	This study
pD-ΔSG3-Nluc-neo-mNG	Template for generation of knockdown strains	This study

## Sheet: strains
Table S1: Oligonucleotides, plasmids and strains used for this study.
Short name	Description/Details	Source	Identifier
C. parvum IId A20G1	Parental line for almost all strains generated in this study	(Na Li, et al. 2022)	N/A
CP2-HA	Localization analysis	This study	N/A
ΔCP2	Localization and phenotype analysis	This study	N/A
CP2ΔSP-KO	Localization analysis	This study	N/A
SG3-HA	Localization analysis	This study	N/A
DG7-HA	Localization analysis	This study	N/A
DG8-HA	Localization analysis	This study	N/A
ΔSG3	Localization and phenotype analysis	This study	N/A
